# Supplementary material for: Impact of the Population Medicine Multimorbidity Intervention in Xishui County (POPMIX) on People at High Risk for Chronic Obstructive Pulmonary Disease: Protocol for the POPMIX-COPD Cluster Randomized Controlled Trial
Source: JMIR Res Protoc. 2026 Feb 18;15:e85597. doi: 10.2196/85597 (PMC12961387; doi:10.2196/85597)
Supplement: Multimedia Appendix 4 [file resprot_v15i1e85597_app4.zip]

Archive with 4 entries (3 files):
- COPD_Fig1-3/Fig.2.jpg
- COPD_Fig1-3/Fig.1.png
- COPD_Fig1-3/Fig.3.tif
- COPD_Fig1-3/
